# Supplementary material for: The Cytopathogenic BVDV Core Protein Binds with ASC-Enhance the Assembly of Inflammasome Complex and GSDMD-Mediated Pyroptosis
Source: Vet Sci. 2026 Jul 10;13(7):673. doi: 10.3390/vetsci13070673 (PMC13431418; doi:10.3390/vetsci13070673)
Supplement: Supplementary file 1 [file vetsci-13-00673-s001.zip]

Archive with 29 entries (23 files):
- Figure 4/
- Figure 4/a/
- Figure 4/a/ASC.tif
- Figure 4/a/Caspase-1.tif
- Figure 4/a/Flag-C.tif
- Figure 4/a/GAPDH.tif
- Figure 4/a/NLRP3.tif
- Figure 4/f/
- Figure 4/f/ASC.png
- Figure 4/f/Caspase-1.png
- Figure 4/f/Figure 4f. Densitometric analysis of Western blot bands.xlsx
- Figure 4/f/GSDMD.png
- Figure 4/f/NLRP3.png
- Figure 4/f/β-actin.tif
- Figure 2/
- Figure 2/e1/
- Figure 2/e1/ASC.png
- Figure 2/e1/Caspase-1.png
- Figure 2/e1/Figure 2 e1. Densitometric analysis of Western blot bands.xlsx
- Figure 2/e1/GSDMD.png
- Figure 2/e1/NLRP3(NADL).png
- Figure 2/e1/β-actin.png
- Figure 2/e2/
- Figure 2/e2/ASC.png
- Figure 2/e2/Caspase-1.png
- Figure 2/e2/Figure 2 e2. Densitometric analysis of Western blot bands.xlsx
- Figure 2/e2/GSDMD.png
- Figure 2/e2/NLRP3(TC).png
- Figure 2/e2/β-actin.png
