# Supplementary material for: The Cytopathogenic BVDV Core Protein Binds with ASC-Enhance the Assembly of Inflammasome Complex and GSDMD-Mediated Pyroptosis
Source: Vet Sci. 2026 Jul 10;13(7):673. doi: 10.3390/vetsci13070673 (PMC13431418; doi:10.3390/vetsci13070673)
Supplement: Supplementary file 1 [file vetsci-13-00673-s001.zip › Figure 4/f/Figure 4f. Densitometric analysis of Western blot bands.xlsx]

## Sheet: Sheet1
	NLRP3	ASC	Caspase-1	GSDMD	β-actin			NLRP3	ASC	Caspase-1	GSDMD
Mock	4855	4425	2631	2459	10742		Mock	0.452	0.412	0.245	0.229
si NC	5846	4462	2952	3667	11532		si NC	0.507	0.387	0.256	0.318
si 525	4773	5096	2847	2572	11963		si 525	0.399	0.426	0.238	0.215						#REF!	#REF!	#REF!
si 525+C	8080	5121	6127	6536	9964		si 525+C	0.811	0.514	0.615	0.656
C	12111	7117	10432	10811	10833		C	1.118	0.657	0.963	0.998
Poly I:C	14529	9796	12923	11645	12169		Poly I:C	1.194	0.805	1.062	0.957
	NLRP3	ASC	Caspase-1	GSDMD	β-actin			NLRP3	ASC	Caspase-1	GSDMD
Mock	4708	3902	2215	2061	9589		Mock	0.491	0.407	0.231	0.215
si NC	5118	4258	2828	3537	10753		si NC	0.476	0.396	0.263	0.329
si 525	4585	4474	2510	2242	11158		si 525	0.411	0.401	0.225	0.201
si 525+C	8068	5351	6710	6953	10136		si 525+C	0.796	0.528	0.662	0.686
C	11247	6670	9941	11047	9971		C	1.128	0.669	0.997	1.108
Poly I:C	12769	8550	11361	10766	11665		Poly I:C	1.097	0.733	0.974	0.923
	NLRP3	ASC	Caspase-1	GSDMD	β-actin			NLRP3	ASC	Caspase-1	GSDMD
Mock	4928	4792	2902	2743	11383		Mock	0.433	0.421	0.255	0.241
si NC	6246	4788	2808	3543	11852		si NC	0.527	0.404	0.237	0.299
si 525	4579	5322	3020	2764	12179		si 525	0.376	0.437	0.248	0.227
si 525+C	8340	5110	5543	6418	10061		si 525+C	0.829	0.508	0.551	0.638
C	11610	6780	9901	10218	10545		C	1.101	0.643	0.939	0.969
Poly I:C	13257	9753	13004	11269	11488		Poly I:C	1.154	0.849	1.132	0.981
