# Supplementary material for: The Cytopathogenic BVDV Core Protein Binds with ASC-Enhance the Assembly of Inflammasome Complex and GSDMD-Mediated Pyroptosis
Source: Vet Sci. 2026 Jul 10;13(7):673. doi: 10.3390/vetsci13070673 (PMC13431418; doi:10.3390/vetsci13070673)
Supplement: Supplementary file 1 [file vetsci-13-00673-s001.zip › Figure 2/e1/Figure 2 e1. Densitometric analysis of Western blot bands.xlsx]

## Sheet: Sheet1
	NLRP3	ASC	Caspase-1	GSDMD	β-actin			NLRP3	ASC	Caspase-1	GSDMD
Mock	5686	2963	3553	2013	11846		Mock	0.479	0.25	0.299	0.171
12h	9852	1582	8445	4639	14075		12h	0.692	0.112	0.612	0.325
24h	13248	4588	10538	8731	15055		24h	0.879	0.304	0.693	0.579						#REF!	#REF!	#REF!
36h	17838	10892	11892	8919	14865		36h	1.205	0.732	0.817	0.604
48h	9475	5946	9581	13512	12284		48h	0.771	0.484	0.801	1.099
Poly I:C	9952	15381	17785	17774	14821		Poly I:C	0.671	1.037	1.199	1.197
	NLRP3	ASC	Caspase-1	GSDMD	β-actin			NLRP3	ASC	Caspase-1	GSDMD
Mock	4901	3592	3839	1926	12347		Mock	0.397	0.291	0.311	0.156
12h	9948	1611	8739	5168	13894		12h	0.716	0.116	0.629	0.372
24h	12199	4926	10797	8127	14751		24h	0.827	0.334	0.732	0.551
36h	16141	10412	11060	9617	14728		36h	1.096	0.707	0.751	0.653
48h	9795	5934	9819	11303	12063		48h	0.812	0.492	0.814	0.937
Poly I:C	9745	16813	16588	18738	15039		Poly I:C	0.648	1.118	1.103	1.246
	NLRP3	ASC	Caspase-1	GSDMD	β-actin			NLRP3	ASC	Caspase-1	GSDMD
Mock	6179	2537	3212	2164	11638		Mock	0.531	0.218	0.276	0.186
12h	9609	1556	8467	4269	14279		12h	0.673	0.109	0.593	0.299
24h	13640	4476	9923	8861	15173		24h	0.899	0.295	0.654	0.584
36h	18493	10800	12051	7952	14381		36h	1.286	0.751	0.838	0.553
48h	9481	6007	10253	14820	12865		48h	0.737	0.467	0.797	1.152
Poly I:C	10117	13606	18001	15016	14537		Poly I:C	0.696	0.936	1.239	1.033
