# Supplementary material for: The Cytopathogenic BVDV Core Protein Binds with ASC-Enhance the Assembly of Inflammasome Complex and GSDMD-Mediated Pyroptosis
Source: Vet Sci. 2026 Jul 10;13(7):673. doi: 10.3390/vetsci13070673 (PMC13431418; doi:10.3390/vetsci13070673)
Supplement: Supplementary file 1 [file vetsci-13-00673-s001.zip › Figure 2/e2/Figure 2 e2. Densitometric analysis of Western blot bands.xlsx]

## Sheet: Sheet1
	NLRP3	ASC	Caspase-1	GSDMD	β-actin			NLRP3	ASC	Caspase-1	GSDMD
Mock	4752	1926	519	1470	12673		Mock	0.375	0.154	0.041	0.116
12h	11671	2820	831	1988	12997		12h	0.898	0.217	0.064	0.153
24h	19489	5243	1117	1432	13142		24h	1.483	0.399	0.085	0.109						#REF!	#REF!	#REF!
36h	19448	5338	1376	2212	12863		36h	1.512	0.415	0.107	0.172
48h	14083	2503	848	1640	14386		48h	0.979	0.174	0.059	0.114
Poly I:C	15198	4398	15508	8807	10325		Poly I:C	1.472	0.426	1.502	0.853
	NLRP3	ASC	Caspase-1	GSDMD	β-actin			NLRP3	ASC	Caspase-1	GSDMD
Mock	5398	1893	450	1301	12884		Mock	0.419	0.147	0.035	0.101
12h	9328	3065	942	2295	13269		12h	0.703	0.231	0.071	0.173
24h	17839	4878	1076	1479	12974		24h	1.375	0.376	0.083	0.114
36h	20741	5677	1195	2158	12851		36h	1.614	0.443	0.093	0.168
48h	12370	2317	851	1466	13962		48h	0.886	0.166	0.061	0.105
Poly I:C	16688	4965	16024	10096	11059		Poly I:C	1.509	0.449	1.449	0.913
	NLRP3	ASC	Caspase-1	GSDMD	β-actin			NLRP3	ASC	Caspase-1	GSDMD
Mock	4494	1973	633	1502	12416		Mock	0.362	0.159	0.051	0.121
12h	11783	2564	676	1901	12759		12h	0.924	0.201	0.053	0.149
24h	171445	5405	1182	1288	13281		24h	1.291	0.407	0.089	0.097
36h	18222	4998	1440	2282	12752		36h	1.429	0.392	0.113	0.179
48h	16473	2667	751	1812	14735		48h	1.118	0.181	0.051	0.123
Poly I:C	15089	4409	1682	8939	10942		Poly I:C	1.379	0.403	1.541	0.817
